# Supplementary material for: Distribution of bacteria in different regions of the small intestine with Zanthoxylum bungeanum essential oil supplement in small-tailed Han sheep
Source: Front Microbiol. 2022 Dec 23;13:1062077. doi: 10.3389/fmicb.2022.1062077 (PMC9816147; doi:10.3389/fmicb.2022.1062077)
Supplement: Supplementary file 1 [file Table_1.XLSX]

## Sheet: Sheet1
sample	Tags	Clean_tags	Effective(%)	OTUs
ALW1	136166	128188	94.14	2912
ALW2	123705	117125	94.68	2729
ALW3	87925	81928	93.18	2151
ALW4	99664	92152	92.46	2235
ALW5	98573	91824	93.15	2354
BLW1	113437	106656	94.02	2595
BLW2	86175	81889	95.03	1699
BLW3	96752	88753	91.73	1892
BLW4	91456	87253	95.4	1873
BLW5	86394	82703	95.73	1826
CLW1	130855	119277	91.15	2917
CLW2	82828	79635	96.15	1712
CLW3	81894	78484	95.84	1665
CLW4	87475	81226	92.86	2208
CLW5	90470	86913	96.07	1366
DLW1	133789	127470	95.28	2689
DLW2	96523	87542	90.7	2531
DLW3	96118	89236	92.84	2186
DLW4	86245	82523	95.68	1394
DLW5	86402	83073	96.15	1231
Total	1992846	1873850	94.03	3877
