# Supplementary material for: Distribution of bacteria in different regions of the small intestine with Zanthoxylum bungeanum essential oil supplement in small-tailed Han sheep
Source: Front Microbiol. 2022 Dec 23;13:1062077. doi: 10.3389/fmicb.2022.1062077 (PMC9816147; doi:10.3389/fmicb.2022.1062077)
Supplement: Supplementary file 2 [file Table_2.XLSX]

## Sheet: Sheet1
Phylum
tax_name	ALW1	ALW2	ALW3	ALW4	ALW5	BLW1	BLW2	BLW3	BLW4	BLW5	CLW1	CLW2	CLW3	CLW4	CLW5	DLW1	DLW2	DLW3	DLW4	DLW5			ALW	BLW	CLW	DLW	SEM	P-Value
Firmicutes	59.915	59.2471	59.0809	59.5909	59.8423	67.1995	65.8533	65.4378	64.2014	64.4712	74.3517	74.7424	72.676	75.8034	74.7727	84.0283	84.3523	84.3057	82.0469	87.3207		Firmicutes	59.5352	65.4326	74.4692	84.4108	0.80098	＜0.001
Bacteroidetes	29.9378	28.0449	30.835	30.0692	30.7452	19.5647	18.8182	18.9676	24.9052	20.4476	13.42	6.344	6.1399	12.1199	12.9557	5.3751	3.7456	3.8049	3.6713	2.1631		Bacteroidetes	29.9264	20.5407	10.1959	3.752	1.48894	＜0.001
Tenericutes	2.1839	2.0733	3.3426	2.3237	2.4452	7.0264	1.1927	1.143	1.4507	1.135	3.7155	11.3466	9.2662	3.859	4.5736	5.415	2.9654	2.1584	2.543	2.8646		Tenericutes	2.4737	2.3896	6.5522	3.1893	1.45019	0.034
Proteobacteria	2.2949	5.043	2.1471	2.7225	2.4367	1.2098	7.8046	9.2356	3.3654	8.6941	1.8455	0.5947	0.6315	2.9634	0.2865	2.2769	0.3447	3.7566	0.4756	0.5375		Proteobacteria	2.9288	6.0619	1.2643	1.4783	1.32903	0.008
Actinobacteria	0.1084	0.159	0.2642	0.1398	0.1432	1.9008	0.0679	0.0542	0.0449	0.1383	1.4862	3.977	4.803	0.4356	5.31	0.2798	5.5513	0.2202	8.7974	5.5522		Actinobacteria	0.1629	0.4412	3.2024	4.0802	1.38575	0.026
Spirochaetes	1.2801	2.1208	1.3186	1.7492	1.4245	0.867	2.5994	1.1625	1.798	1.6115	2.4585	0.2206	0.1634	1.2159	0.0493	0.7826	0.6547	1.5557	0.1106	0.0495		Spirochaetes	1.5786	1.6077	0.8215	0.6306	0.44675	0.09
Fibrobacteres	1.8573	1.4515	1.6315	1.9928	1.4325	0.5018	1.9268	1.8796	1.8865	1.7627	1.0483	0.2438	0.1608	1.1082	0.0596	0.3172	0.0532	1.9343	0.0573	0.0547		Fibrobacteres	1.6731	1.5915	0.5241	0.4833	0.36978	0.005
Planctomycetes	0.4332	0.3539	0.3771	0.3629	0.3572	0.4808	0.1947	0.4231	0.3306	0.1652	0.4263	1.4396	2.4923	1.2569	1.194	0.4396	0.7628	0.6542	0.9551	0.2811		Planctomycetes	0.3769	0.3189	1.3618	0.6186	0.25299	0.003
Cyanobacteria	0.8938	0.3526	0.2976	0.3706	0.3728	0.9261	0.2524	0.4235	0.4255	0.3036	0.8886	0.7727	2.9591	0.5535	0.4589	0.1031	1.0459	0.237	1.0271	1.036		Cyanobacteria	0.4575	0.4662	1.1266	0.6898	0.37923	0.289
Chloroflexi	0.5581	0.2128	0.1424	0.0987	0.1543	0.13	0.4381	0.4238	0.4639	0.383	0.0695	0.1058	0.5342	0.2293	0.2139	0.3107	0.1472	0.4134	0.1465	0.0482		Chloroflexi	0.2333	0.3678	0.2305	0.2132	0.10395	0.44
Lentisphaerae	0.1379	0.3667	0.1962	0.1539	0.1378	0.0381	0.3228	0.3574	0.4383	0.3728	0.0914	0.0322	0.0337	0.114	0.0065	0.1328	0.0347	0.4263	0.0027	0.0065		Lentisphaerae	0.1985	0.3059	0.0556	0.1206	0.08221	0.042
Synergistetes	0.1665	0.2141	0.1475	0.2206	0.2456	0.0539	0.2178	0.2241	0.1615	0.2267	0.0528	0.0503	0.0389	0.1217	0.0493	0.3687	0.0382	0.2949	0.0346	0.0208		Synergistetes	0.1989	0.1768	0.0626	0.1514	0.06003	0.157
Elusimicrobia	0.0924	0.3141	0.1462	0.1449	0.1938	0.0407	0.2191	0.2413	0.3012	0.2306	0.067	0.0284	0.0298	0.1422	0.0091	0.0541	0.1569	0.1507	0.0107	0.0026		Elusimicrobia	0.1783	0.2066	0.0553	0.075	0.05002	0.018
Patescibacteria	0.082	0	0.0077	0.0013	0.0012	0.0407	0	0	0	0.0051	0.0451	0.0748	0.0622	0.0077	0.0532	0.0116	0.0843	0.0052	0.0972	0.0521		Patescibacteria	0.0184	0.0092	0.0486	0.0501	0.01989	0.127
WPS-2	0.0104	0.0141	0.018	0.0231	0.0156	0.0066	0.0384	0.0042	0.1871	0.0051	0.0116	0.0013	0	0.0243	0.0039	0.0606	0.0045	0.058	0.0027	0.0013		WPS-2	0.0162	0.0483	0.0082	0.0254	0.02704	0.501
Armatimonadetes	0.0091	0.0218	0.0346	0.0256	0.0358	0.0053	0.0423	0.01324	0.0128	0.0307	0.0039	0.0129	0	0.0295	0	0.018	0.04236	0.0206	0	0.0013		Armatimonadetes	0.0254	0.0209	0.0093	0.0165	0.00896	0.35
Kiritimatiellaeota	0.0117	0.0064	0.0077	0.0064	0.0075	0.0026	0.0102	0.0023	0.0218	0.0051	0.0064	0.0077	0.0065	0.0026	0.0039	0.0206	0.00156	0.0013	0.0147	0.0039		Kiritimatiellaeota	0.0079	0.0084	0.0054	0.0084	0.00389	0.845
Acidobacteria	0.0156	0	0	0	0	0.0026	0	0	0.0013	0	0.0039	0.0026	0.0013	0	0	0	0	0	0.0027	0.0013		Acidobacteria	0.0031	0.0008	0.0016	0.0008	0.00233	0.725
Deferribacteres	0.0091	0.0026	0	0	0	0.0026	0	0	0	0	0.0077	0	0	0	0	0.0013	0	0	0	0		Deferribacteres	0.0023	0.0005	0.0015	0.0003	0.00171	0.605
Fusobacteria	0	0	0	0	0	0	0	0	0.0013	0	0	0.0026	0.0013	0.009	0	0.0039	0.0045	0	0.004	0		Fusobacteria	0	0.0003	0.0026	0.0025	0.0014	0.158
Other	0.0026	0.0013	0.0051	0.0038	0.0078	0	0.0013	0.0068	0.0026	0.0115	0	0	0	0.0038	0	0	0.0099	0.0026	0	0.0026		Other	0.0041	0.0044	0.0008	0.003	0.00218	0.355
Genus
tax_name	ALW1	ALW2	ALW3	ALW4	ALW5	BLW1	BLW2	BLW3	BLW4	BLW5	CLW1	CLW2	CLW3	CLW4	CLW5	DLW1	DLW2	DLW3	DLW4	DLW5			ALW	BLW	CLW	DLW	SEM	P-Value
Prevotella 1	15.291	15.7695	15.0438	15.4286	15.3469	17.1466	17.281	17.6345	17.6698	17.1923	6.9957	6.7564	6.0708	6.9735	6.0825	1.1817	1.4387	1.4284	1.2962	1.8603		Prevotella 1	15.376	17.3848	6.5758	1.4411	0.20334	＜0.001
Christensenellaceae R-7 group	6.2785	5.82	5.889	5.9815	5.8749	6.0833	7.2729	6.8321	6.9007	6.355	4.9866	4.88	6.4851	6.8494	5.9854	9.0043	6.1523	7.8951	5.6895	6.1713		Christensenellaceae R-7 group	5.9688	6.6888	5.8373	6.9825	0.54918	0.149
Ruminococcus 2	1.4675	0.9117	1.6533	1.7761	1.6342	0.8931	0.8776	0.8514	0.4511	3.9032	2.6375	6.0706	5.2802	5.8859	7.4674	7.7474	10.5781	11.0226	10.7915	10.7517		Ruminococcus 2	1.4886	1.3953	5.4683	10.1783	0.84455	＜0.001
Rikenellaceae RC9 gut group	5.2286	6.747	8.1435	9.3309	8.7345	3.2498	6.1558	5.8231	5.7299	4.5322	6.0607	1.7827	0.9051	5.7411	5.4317	8.0644	6.4217	6.5139	0.4662	0.2954		Rikenellaceae RC9 gut group	7.6369	5.0982	3.9843	4.3523	1.53963	0.118
[Eubacterium] coprostanoligenes group	1.6913	2.1246	0.9376	0.8387	0.9345	1.2715	1.0403	1.0512	1.1996	1.0146	5.4889	5.5654	5.1051	5.8309	8.8478	2.086	8.3245	1.8332	8.2632	10.8488		[Eubacterium] coprostanoligenes group	1.3053	1.1154	6.1676	6.2711	1.3871	0.001
Lachnospiraceae NK3A20 group	0.8196	0.6026	0.7042	0.3693	0.6512	0.9158	0.5304	0.5486	0.5421	0.7186	3.8842	5.8526	7.2395	0.6445	14.9096	0.7272	0.8915	0.9144	8.8123	11.7071		Lachnospiraceae NK3A20 group	0.6294	0.6511	6.5061	4.6105	2.36446	0.056
Ruminococcaceae NK4A214 group	1.3834	1.0326	1.9188	1.7594	1.8312	3.0778	3.7985	3.4213	4.7585	3.451	1.9292	3.123	8.0564	3.5387	3.2046	4.9031	3.5317	3.6369	2.539	1.0594		Ruminococcaceae NK4A214 group	1.5851	3.7014	3.9704	3.134	0.90494	0.075
Saccharofermentans	3.5439	2.194	1.6418	1.3824	2.0543	9.0424	1.5706	1.5423	1.5417	1.7012	2.3207	8.2919	2.5726	2.4061	0.2282	3.4037	3.5219	1.53	0.2891	4.2195		Saccharofermentans	2.1633	3.0796	3.1639	2.5928	1.53635	0.906
Ruminococcaceae UCG-014	1.6574	1.454	2.7243	1.6786	1.6756	7.5288	0.7097	0.7324	0.833	0.3881	2.5757	4.4736	2.2874	2.7021	1.9381	2.9099	0.7843	1.0869	0.8486	0.5675		Ruminococcaceae UCG-014	1.838	2.0384	2.7954	1.2394	1.07588	0.559
Prevotellaceae UCG-001	1.9527	3.0068	3.0424	4.078	3.0514	1.2256	1.8948	2.0541	2.0531	2.0778	2.8037	1.2887	0.4953	2.9634	0.175	2.6146	0.4519	4.9788	0.2265	0.1002		Prevotellaceae UCG-001	3.0263	1.8611	1.5452	1.6744	0.82612	0.293
Mogibacterium	0.6414	0.5808	0.5887	0.177	0.5748	1.776	0.1947	0.3457	0.1397	0.3074	1.2222	4.4556	2.915	0.7021	5.0416	0.3043	0.4331	0.6362	5.7295	5.8971		Mogibacterium	0.5125	0.5527	2.8673	2.6	1.1311	0.093
Family XIII AD3011 group	0.5269	0.3783	0.2206	0.0962	0.3542	0.6818	0.1063	0.1472	0.173	0.4445	0.747	1.8924	1.1035	0.8623	4.6358	0.3236	0.4874	0.4945	4.4613	2.0251		Family XIII AD3011 group	0.3152	0.3106	1.8482	1.5584	0.76339	0.121
Lachnospiraceae XPB1014 group	3.8326	0.8475	0.2783	0.3193	0.5412	0.6581	0.474	0.6423	0.6472	0.4394	0.4546	0.6411	4.9884	0.5586	2.0457	1.1139	1.1121	0.4855	0.4596	0.2121		Lachnospiraceae XPB1014 group	1.1638	0.5722	1.7377	0.6766	0.78635	0.454
Treponema 2	1.1357	1.8105	1.121	1.5042	1.1423	1.7763	2.4854	1.6945	1.6366	1.4924	2.3388	0.187	0.1491	0.9776	0.0428	1.664	1.6513	1.2866	0.0826	0.0495		Treponema 2	1.3427	1.817	0.7391	0.9468	0.43041	0.102
Fibrobacter	0.8534	1.4297	1.6251	1.9903	1.5642	1.4979	1.9165	1.7523	1.8775	1.7447	1.0445	0.2412	0.1595	1.1006	0.0596	1.3172	1.3417	1.9228	0.0573	0.0547		Fibrobacter	1.4925	1.7578	0.5211	0.9387	0.34112	0.01
Ruminococcaceae UCG-005	1.6756	1.8849	0.2976	0.3129	0.4834	1.9875	0.5227	0.5234	0.5857	0.5431	5.051	0.1845	0.1569	0.3972	0.2087	1.4672	0.8714	1.3303	0.1958	0.0351		Ruminococcaceae UCG-005	0.9309	0.8325	1.1997	0.78	0.78062	0.95
Acetitomaculum	0.2758	0.1423	0.2591	0.15	0.1524	1.3517	0.0615	0.6543	0.0628	0.1845	1.114	1.3506	2.0099	0.3267	4.0577	0.2011	0.2413	0.3876	2.94	2.0746		Acetitomaculum	0.1959	0.463	1.7718	1.1689	0.62425	0.088
Prevotellaceae UCG-003	1.1462	1.3412	1.5379	2.0467	1.3542	0.8551	1.3926	1.5247	1.5276	1.5603	1.2544	0.298	0.1751	1.2466	0.1698	0.6227	0.2715	1.2518	0.2105	0.1041		Prevotellaceae UCG-003	1.4852	1.3721	0.6288	0.4921	0.27355	0.004
Succinivibrionaceae UCG-002	0.5126	1.0335	0.6785	0.9708	0.8743	0.2522	5.4025	1.5431	1.5789	3.0706	0.3348	0.1883	0.0713	0.6432	0.048	0.7877	0.7741	0.7766	0.036	0.0169		Succinivibrionaceae UCG-002	0.8139	2.3695	0.2571	0.4783	0.64393	0.02
Ruminococcus 1	0.7962	2.3759	0.6323	0.8117	0.7451	0.4834	1.4105	1.3456	1.3034	2.4416	0.7933	0.3186	0.2062	1.0198	0.1374	0.9218	0.5314	1.9743	0.3757	0.1262		Ruminococcus 1	1.0722	1.3969	0.4951	0.7859	0.41193	0.195
Other	49.2897	48.5126	51.062	48.9974	50.4252	38.2453	44.9018	49.3359	48.7881	46.4375	45.9625	42.1576	43.5677	48.6297	29.2826	48.634	50.1881	48.6136	46.2298	41.8232		Other	49.6574	45.5417	41.92	47.0977	2.95993	0.107
