# Supplementary material for: Distribution of bacteria in different regions of the small intestine with Zanthoxylum bungeanum essential oil supplement in small-tailed Han sheep
Source: Front Microbiol. 2022 Dec 23;13:1062077. doi: 10.3389/fmicb.2022.1062077 (PMC9816147; doi:10.3389/fmicb.2022.1062077)
Supplement: Supplementary file 3 [file Table_3.XLSX]

## Sheet: Sheet1
sample	Tags	Clean_tags	Effective(%)	OTUs
ALW1	93952	87643	93.28	1958
ALW2	92917	86971	93.6	1934
ALW3	93251	85329	91.5	1973
ALW4	92094	84248	91.48	2167
ALW5	87920	83820	95.34	1845
BLW1	75150	72109	95.95	1515
BLW2	89861	80868	89.99	1777
BLW3	88754	80138	90.29	1895
BLW4	83494	78874	94.47	1905
BLW5	92541	83432	90.16	1884
CLW1	91633	83416	91.03	2175
CLW2	93696	86374	92.19	2229
CLW3	83093	77949	93.81	1851
CLW4	85605	81628	95.35	1747
CLW5	85579	79300	92.66	2040
DLW1	100976	92774	91.88	2275
DLW2	85875	82299	95.84	1495
DLW3	89365	81935	91.69	2255
DLW4	89154	80124	89.87	1936
DLW5	88288	82935	93.94	1984
Total	1783198	1652166	92.65	3038
