# Supplementary material for: Distribution of bacteria in different regions of the small intestine with Zanthoxylum bungeanum essential oil supplement in small-tailed Han sheep
Source: Front Microbiol. 2022 Dec 23;13:1062077. doi: 10.3389/fmicb.2022.1062077 (PMC9816147; doi:10.3389/fmicb.2022.1062077)
Supplement: Supplementary file 4 [file Table_4.XLSX]

## Sheet: Sheet1
phylum
tax_name	ALW1	ALW2	ALW3	ALW4	ALW5	BLW1	BLW2	BLW3	BLW4	BLW5	CLW1	CLW2	CLW3	CLW4	CLW5	DLW1	DLW2	DLW3	DLW4	DLW5			ALW	BLW	CLW	DLW	SEM	P-Value
Firmicutes	33.3543	33.6006	33.4547	33.9661	33.2113	29.3732	28.0423	28.4312	27.8518	27.1315	23.7471	24.0859	23.664	23.6453	24.8687	36.313	36.4679	35.4582	36.5215	34.8246		Firmicutes	33.5174	28.166	24.0022	35.917	0.39808	＜0.001
Bacteroidetes	55.4231	55.3593	55.8314	55.7091	54.9797	58.8725	58.2546	58.4351	59.5635	59.1346	65.651	65.6742	64.9401	65.6403	67.006	52.4904	52.638	53.6888	53.1312	55.287		Bacteroidetes	55.4605	58.8521	65.7823	53.4471	0.47246	＜0.001
Tenericutes	1.435	1.485	1.4327	1.2296	1.5114	5.772	2.3915	4.3564	2.3322	5.2614	2.2303	2.2299	3.2725	2.604	2.3867	3.4411	3.2711	2.6947	3.2149	4.2277		Tenericutes	1.4187	4.0227	2.5447	3.3699	0.55363	0.002
Proteobacteria	4.4327	4.2242	4.2546	4.6984	4.5691	2.2017	3.8021	4.7427	2.8436	2.1217	2.5868	2.5429	2.8525	0.6275	1.487	2.4995	0.4806	2.4922	2.5123	1.0944		Proteobacteria	4.4358	3.1424	2.0193	1.8158	0.55679	0.001
Spirochaetes	1.7436	1.6058	1.7543	1.7692	1.755	0.258	3.3138	0.5313	0.5629	3.5214	1.9157	1.6724	1.4374	0.4426	1.307	1.78	0.1286	1.7057	1.7408	0.8075		Spirochaetes	1.7256	1.6375	1.355	1.2325	0.59365	0.821
Fibrobacteres	1.4287	1.4278	1.4238	1.1319	1.5518	0.1711	2.1515	0.6778	0.6263	0.6513	2.1296	2.086	1.1471	0.4048	1.0671	1.6514	0.0919	2.0717	1.2415	0.6745		Fibrobacteres	1.3928	0.8556	1.3669	1.1462	0.41798	0.56
Actinobacteria	0.1146	0.1717	0.1154	0.1088	0.1113	1.1261	0.1549	0.5347	3.3772	0.4217	0.165	0.2501	0.36	2.6768	0.3027	0.313	0.4896	0.1844	0.3514	1.7479		Actinobacteria	0.1244	1.1229	0.7509	0.6173	0.57362	0.403
Cyanobacteria	0.3567	0.3866	0.3142	0.3167	0.5136	0.2875	0.2107	0.2451	1.2513	0.2318	0.3622	0.3269	0.2847	1.5156	0.2581	0.3144	3.99	0.4289	0.3312	0.3359		Cyanobacteria	0.3776	0.4453	0.5495	1.0801	0.56142	0.596
Planctomycetes	0.3652	0.3782	0.3549	0.3544	0.4648	0.2118	0.3265	0.2716	0.852	0.2102	0.3272	0.3395	0.4396	1.7299	0.5077	0.3255	1.959	0.4079	0.3021	0.3037		Planctomycetes	0.3835	0.3744	0.6688	0.6596	0.31026	0.646
Lentisphaerae	0.4012	0.4941	0.1378	0.1325	0.3911	1.0517	0.4339	0.4712	0.2384	0.4215	0.1664	0.1523	0.7382	0.021	0.053	0.197	0.0141	0.1551	0.1421	0.0924		Lentisphaerae	0.3113	0.5233	0.2262	0.1201	0.14614	0.078
Chloroflexi	0.3341	0.2456	0.3347	0.0893	0.3563	0.3127	0.3391	0.2418	0.1961	0.3416	0.1356	0.1104	0.321	0.4594	0.2078	0.1411	0.2389	0.1802	0.2516	0.2491		Chloroflexi	0.272	0.2863	0.2468	0.2122	0.06295	0.667
Synergistetes	0.2732	0.2708	0.2645	0.2804	0.2324	0.0561	0.2205	0.2219	0.1382	0.2216	0.302	0.2487	0.3293	0.0995	0.2957	0.2445	0.0806	0.2556	0.1742	0.1721		Synergistetes	0.2643	0.1717	0.255	0.1854	0.04376	0.112
Elusimicrobia	0.2461	0.2512	0.2531	0.1577	0.2129	0.237	0.2191	0.2374	0.0846	0.2414	0.1804	0.197	0.0963	0.0658	0.1716	0.2221	0.0042	0.169	0.0051	0.0938		Elusimicrobia	0.2242	0.2039	0.1422	0.0988	0.04354	0.041
WPS-2	0.0451	0.0461	0.0428	0.0265	0.1183	0.0154	0.053	0.5124	0.0127	0.05412	0.0559	0.0363	0.0768	0.0056	0.0181	0.0279	0.0042	0.0405	0.05675	0.028		WPS-2	0.0558	0.1295	0.0385	0.0315	0.06977	0.496
Armatimonadetes	0.03145	0.0209	0.02241	0.0223	0.0125	0.0084	0.0642	0.0019	0.0042	0.02146	0.0308	0.0307	0.0126	0.0182	0.0293	0.014	0.0014	0.0349	0.0013	0.014		Armatimonadetes	0.0219	0.02	0.0243	0.0131	0.00986	0.702
Kiritimatiellaeota	0.0019	0.0126	0.0018	0.0014	0.007	0.028	0.0084	0.0614	0.0296	0.0016	0.007	0.007	0.0154	0.0056	0.0112	0.0098	0.0481	0.0084	0.0002	0.0266		Kiritimatiellaeota	0.0049	0.0258	0.0092	0.0186	0.00973	0.178
Patescibacteria	0.0034	0.0028	0.0027	0.0014	0	0.0126	0.0098	0.01452	0.0197	0.0029	0.0042	0.0028	0.0112	0.0336	0.0056	0.007	0.0905	0.0056	0.0053	0.014		Patescibacteria	0.0021	0.0119	0.0115	0.0245	0.01256	0.388
Acidobacteria	0.0082	0.0167	0	0	0	0	0	0.0074	0.0113	0.0017	0	0	0	0.0042	0.0028	0.0014	0	0.0028	0.0025	0.0056		Acidobacteria	0.005	0.0041	0.0014	0.0025	0.00299	0.638
Fusobacteria	0	0	0.0027	0.0028	0	0.0014	0.0014	0.0042	0.0042	0.0041	0	0.0042	0.0014	0	0.0098	0.0028	0	0	0	0		Fusobacteria	0.0011	0.0031	0.0031	0.0006	0.00152	0.257
Verrucomicrobia	0.0014	0	0.0015	0.0014	0.0014	0.0028	0.0028	0	0	0.0024	0.0028	0.0014	0	0	0.0042	0.0014	0	0.0084	0.0075	0		Verrucomicrobia	0.0011	0.0016	0.0017	0.0035	0.00152	0.462
Other	0	0	0	0	0	0	0	0	0	0	0	0.0014	0	0	0	0.0028	0.0014	0.007	0.0065	0.0014		Other	0	0	0.0003	0.0038	0.00089	0.001
gengus
tax_name	ALW1	ALW2	ALW3	ALW4	ALW5	BLW1	BLW2	BLW3	BLW4	BLW5	CLW1	CLW2	CLW3	CLW4	CLW5	DLW1	DLW2	DLW3	DLW4	DLW5			ALW	BLW	CLW	DLW	SEM	P-Value
Prevotella 1	20.6534	20.6068	20.6384	21.0403	20.1929	10.1188	10.6488	10.6538	10.7802	10.7825	21.0498	21.1421	21.7687	21.5165	21.8704	16.5491	16.8074	16.5297	16.8146	16.9484		Prevotella 1	20.6264	10.5968	21.4695	16.7298	0.18252	0
Rikenellaceae RC9 gut group	6.4317	5.9583	6.4381	7.8634	6.4299	5.056	5.8309	5.8841	5.8018	1.8972	10.5417	10.6688	10.9095	10.8603	10.898	8.3465	8.865	8.4758	8.6349	8.6951		Rikenellaceae RC9 gut group	6.6243	4.894	10.7757	8.6035	0.59254	0
Christensenellaceae R-7 group	3.1547	3.975	3.2815	3.0347	5.4097	8.2325	6.0444	6.5743	6.9026	6.9348	3.1336	3.159	6.9595	7.1046	5.4039	4.3325	5.1532	5.3345	5.3896	5.4478		Christensenellaceae R-7 group	3.7711	6.9377	5.1521	5.1315	0.75054	0.006
Saccharofermentans	1.1342	1.0748	1.1546	1.6003	1.1593	7.8617	4.8054	7.8451	7.3627	7.8254	1.499	1.4964	3.0492	1.489	2.1105	2.2955	4.7821	5.4486	5.4492	5.6272		Saccharofermentans	1.2246	7.1401	1.9288	4.7205	0.64788	0
Ruminococcus 2	0.5613	0.7146	0.5684	0.533	0.9742	2.3209	0.8455	2.6584	2.6366	2.6694	0.6152	0.8537	1.0104	1.6788	1.0773	1.3343	1.4018	1.7362	1.6524	3.0424		Ruminococcus 2	0.6703	2.2262	1.0471	1.8334	0.35941	0.002
Ruminococcaceae NK4A214 group	4.5819	4.1634	4.6814	4.6283	3.6784	5.0048	3.551	3.5917	3.0569	3.5439	1.7618	1.6654	1.4237	3.4305	3.0116	2.4436	2.9201	2.2449	2.5813	2.5778		Ruminococcaceae NK4A214 group	4.3467	3.7497	2.2586	2.5535	0.399	0
Prevotellaceae UCG-001	4.2335	4.1313	4.1328	4.1271	4.3117	1.387	1.7636	1.7572	1.4121	1.7825	4.2634	4.3159	3.9187	1.0786	2.9991	3.7415	0.2601	4.1029	4.8913	4.8179		Prevotellaceae UCG-001	4.1873	1.6205	3.3151	3.5627	0.7438	0.02
[Eubacterium] coprostanoligenes group	1.44451	1.439	1.4587	0.8037	1.4961	2.9715	1.6632	2.8506	3.2417	2.8719	0.9201	0.9794	1.7709	1.3456	1.6279	1.365	6.8578	0.8214	1.8439	1.6559		[Eubacterium] coprostanoligenes group	1.3284	2.7198	1.3288	2.5088	0.81627	0.212
Lachnospiraceae NK3A20 group	0.3894	0.5695	0.5832	0.3837	0.2978	0.9564	0.4032	0.4875	7.8391	0.4932	0.4684	0.6413	0.6517	1.8123	1.3098	0.6175	0.9963	0.5546	0.5591	0.6819		Lachnospiraceae NK3A20 group	0.4447	2.0359	0.9767	0.6819	1.04605	0.462
Ruminococcaceae UCG-014	1.2514	1.2254	1.2814	1.4594	1.0563	6.4774	1.5292	2.8421	2.1597	2.5942	1.5297	1.4014	1.2197	1.2397	1.3963	2.1153	5.6338	1.6512	2.8239	2.6743		Ruminococcaceae UCG-014	1.2548	3.1205	1.3574	2.9797	0.78901	0.049
Prevotellaceae UCG-003	2.1346	1.3943	2.1584	2.1919	2.1377	0.38	1.1302	0.8251	0.6715	0.6943	2.2932	2.2369	0.189	0.5099	0.3963	1.7087	0.1484	2.2337	0.8357	0.8271		Prevotellaceae UCG-003	2.0034	0.7402	1.1251	1.1507	0.44275	0.067
Fibrobacter	1.5731	1.4111	1.5372	2.1222	1.5295	0.1711	2.139	0.7845	0.6235	0.7792	2.1254	2.0804	0.136	0.402	0.0643	1.643	0.0905	2.0675	0.6349	0.6717		Fibrobacter	1.6346	0.8995	0.9616	1.0215	0.48754	0.429
Treponema 2	1.5439	2.2094	1.5783	1.5431	1.5894	0.237	3.2036	0.5563	0.4937	0.5643	1.6877	1.4545	0.2323	0.4118	0.1717	1.4824	0.1216	1.4696	1.4357	0.7403		Treponema 2	1.6928	1.011	0.7916	1.0499	0.49923	0.339
Romboutsia	0.5149	0.0098	0.5945	0.4325	0.0111	0.8368	0.0516	0.0578	0.0099	0.0514	0.0294	0.0293	0.0277	0.014	0.0028	1.052	0.024	0.0251	0.0251	0.0196		Romboutsia	0.3126	0.2015	0.0206	0.2292	0.20434	0.552
Ruminococcus 1	0.7582	2.402	0.7897	0.7437	1.2011	1.8875	2.9203	1.8831	0.7138	1.8542	0.7453	0.8076	0.7667	0.5267	1.1229	0.9878	0.2586	0.7364	0.7543	0.6535		Ruminococcus 1	1.1789	1.8518	0.7938	0.6781	0.35064	0.017
rumen bacterium YS3	1.8239	1.6915	1.6875	2.157	1.2192	0.1557	0.7953	0.8753	0.3273	0.3917	2.11	2.0287	1.2909	0.2087	0.5831	1.759	0.1018	1.9208	1.8239	0.3079		rumen bacterium YS3	1.7158	0.5091	1.2443	1.1827	0.41654	0.071
Succiniclasticum	1.6549	2.4383	1.5832	1.059	1.6033	0.4698	1.5013	0.7532	0.7575	0.7536	1.1466	1.0842	0.6978	0.6233	1.3517	1.0995	0.1329	0.1273	0.1849	0.8579		Succiniclasticum	1.6677	0.8471	0.9807	0.4805	0.26523	0.003
Mogibacterium	0.5431	0.4606	0.5794	0.1214	0.2199	0.8007	0.7186	0.7936	0.5392	0.5823	0.1594	0.2222	1.0201	1.8714	0.3334	0.401	0.4974	0.1774	0.4674	0.7885		Mogibacterium	0.3849	0.6869	0.7213	0.4663	0.25215	0.485
Prevotellaceae NK3B31 group	0.7538	0.7942	0.7963	1.3604	1.7842	0.2749	0.2498	0.7432	0.7732	0.7792	1.4374	1.5145	1.076	0.4679	1.5135	1.182	0.123	1.3942	0.8325	0.8509		Prevotellaceae NK3B31 group	1.0978	0.5641	1.2019	0.8765	0.26845	0.127
Family XIII AD3011 group	0.5542	0.5457	0.5524	0.1451	0.3354	0.7152	0.7911	0.2817	0.2812	0.2968	0.1762	0.2389	0.5987	0.5268	0.3306	0.4471	2.0876	0.2026	0.2034	0.8705		Family XIII AD3011 group	0.4266	0.4732	0.3742	0.7622	0.27497	0.513
Other	44.3094	42.785	43.9246	42.6498	43.3629	43.6843	49.414	47.3014	43.6158	51.858	42.3066	41.9795	41.2828	42.8816	42.4249	45.0968	42.7366	42.7456	42.1692	41.2434		Other	43.4063	47.1747	42.1751	42.7983	1.2587	0.005
																	0
																	0
																	0.006
																	0
																	0.002
																	0
																	0.02
																	0.212
																	0.462
																	0.049
																	0.067
																	0.429
																	0.339
																	0.552
																	0.017
																	0.071
																	0.003
																	0.485
																	0.127
																	0.513
																	0.005
