# Supplementary material for: Distribution of bacteria in different regions of the small intestine with Zanthoxylum bungeanum essential oil supplement in small-tailed Han sheep
Source: Front Microbiol. 2022 Dec 23;13:1062077. doi: 10.3389/fmicb.2022.1062077 (PMC9816147; doi:10.3389/fmicb.2022.1062077)
Supplement: Supplementary file 5 [file Table_5.XLSX]

## Sheet: Sheet1
sample	Tags	Clean_tags	Effective(%)	OTUs
ALW1	72514	68561	94.55	1731
ALW2	71941	67995	94.51	1792
ALW3	70853	67882	95.81	1784
ALW4	69487	64428	92.72	1701
ALW5	80555	76429	94.88	1716
BLW1	80551	76822	95.37	1721
BLW2	76966	72565	94.28	2156
BLW3	80325	77884	96.96	1854
BLW4	87311	82250	94.2	1757
BLW5	88585	83471	94.23	1874
CLW1	74770	70973	94.92	1786
CLW2	78873	74426	94.36	2103
CLW3	75943	71448	94.08	1767
CLW4	71028	66838	94.1	1714
CLW5	86038	80588	93.67	1989
DLW1	84227	80495	95.57	1756
DLW2	74186	71025	95.74	1529
DLW3	66822	62344	93.3	1832
DLW4	80538	77865	96.68	1952
DLW5	80138	76520	95.49	1609
Total	1551651	1470809	94.79	3213
