# Supplementary material for: Distribution of bacteria in different regions of the small intestine with Zanthoxylum bungeanum essential oil supplement in small-tailed Han sheep
Source: Front Microbiol. 2022 Dec 23;13:1062077. doi: 10.3389/fmicb.2022.1062077 (PMC9816147; doi:10.3389/fmicb.2022.1062077)
Supplement: Supplementary file 6 [file Table_6.XLSX]

## Sheet: Sheet1
phylum																						phylum
tax_name	ALW1	ALW2	ALW3	ALW4	ALW5	BLW1	BLW2	BLW3	BLW4	BLW5	CLW1	CLW2	CLW3	CLW4	CLW5	DLW1	DLW2	DLW3	DLW4	DLW5		tax_name	ALW	BLW	CLW	DLW	SEM	P-Value
Firmicutes	59.4315	58.575	59.0536	59.3653	58.3193	60.4832	60.4911	60.4513	60.4337	60.8555	72.2709	72.2372	75.2487	73.0212	71.0448	77.8417	77.4487	77.4934	77.8531	77.9471		Firmicutes	58.9489	60.543	72.7646	77.7168	0.52447	＜0.001
Bacteroidetes	34.4574	34.2847	35.0543	33.2942	34.865	30.2845	31.2849	29.8902	29.2494	29.6669	18.2851	17.1734	14.1817	17.9568	23.3548	11.4499	12.9326	12.3739	12.8714	12.9504		Bacteroidetes	34.3911	30.0752	18.1904	12.5156	1.11532	＜0.001
Tenericutes	1.8236	2.8587	1.8246	1.9016	1.845	3.6206	3.6727	3.618	4.0856	2.9755	4.1568	4.9514	4.5531	3.9641	2.1108	6.3425	5.516	4.2265	5.5438	5.4141		Tenericutes	2.0507	3.5945	3.9472	5.4086	0.46215	＜0.001
Proteobacteria	1.3254	1.3277	1.3254	1.6278	0.8812	1.0682	1.0431	1.0682	1.0571	1.9278	1.5245	1.6164	1.0573	1.0745	0.621	0.7207	0.513	1.5958	0.8324	0.9249		Proteobacteria	1.2975	1.2329	1.1787	0.9174	0.23486	0.415
Actinobacteria	0.5315	0.5259	0.4488	0.0676	1.4395	0.8438	0.8674	0.8843	1.0023	0.9848	0.8575	1.7163	0.9316	0.5292	0.1416	0.4466	1.7602	0.5432	0.5813	1.2504		Actinobacteria	0.6027	0.9165	0.8352	0.9163	0.30408	0.703
Spirochaetes	0.5528	0.7534	0.5541	1.2865	0.5261	0.8172	0.7045	0.7518	0.8186	0.9413	0.6815	0.5468	0.9042	0.5001	1.7585	0.4305	0.2339	1.0494	0.3517	0.34		Spirochaetes	0.7346	0.8067	0.8782	0.4811	0.22001	0.329
Fibrobacteres	0.6423	0.6405	0.4327	1.2012	0.5197	0.6741	0.6707	0.6731	0.6736	1.0574	0.6734	0.2249	0.8977	0.3888	0.4746	0.9577	0.2904	0.922	0.2943	0.2739		Fibrobacteres	0.6873	0.7498	0.5319	0.5477	0.17783	0.556
Planctomycetes	0.3655	0.3307	0.3541	0.3848	0.5729	0.5571	0.2644	0.5681	0.5656	0.5529	0.3294	0.5986	0.4883	0.6518	0.1512	0.6352	0.4953	0.4626	0.4538	0.1853		Planctomycetes	0.4016	0.5016	0.4439	0.4464	0.09787	0.789
Cyanobacteria	0.1583	0.1517	0.1547	0.1594	0.6568	0.5341	0.5546	0.5381	0.5382	0.5335	0.3214	0.3284	0.3514	0.4614	0.1657	0.1	0.6211	0.2192	0.0904	0.4431		Cyanobacteria	0.2562	0.5397	0.3257	0.2948	0.10719	0.073
Lentisphaerae	0.1045	0.1823	0.1894	0.0789	0.1872	0.7251	0.079	0.6891	0.6848	0.1112	0.4925	0.2863	0.8703	0.7115	0.0708	0.1467	0.0145	0.4546	0.4382	0.058		Lentisphaerae	0.1485	0.4578	0.4863	0.2224	0.16113	0.129
Chloroflexi	0.2553	0.1823	0.2682	0.2657	0.0759	0.1543	0.1322	0.1725	0.1805	0.1741	0.1873	0.1262	0.2273	0.5324	0.037	0.7432	0.0661	0.2692	0.2871	0.0967		Chloroflexi	0.2095	0.1627	0.222	0.2925	0.1076	0.689
Elusimicrobia	0.1537	0.0807	0.1543	0.1594	0.0484	0.1308	0.1306	0.5872	0.5898	0.1306	0.092	0.0712	0.1676	0.0887	0.0467	0.0516	0.0452	0.2595	0.2517	0.0387		Elusimicrobia	0.1193	0.3138	0.0932	0.1293	0.08993	0.094
Synergistetes	0.1482	0.0452	0.1432	0.1514	0.0258	0.0523	0.0645	0.0543	0.0596	0.0564	0.0565	0.0259	0.0661	0.0371	0.0097	0.0419	0.0177	0.0693	0.0651	0.0387		Synergistetes	0.1028	0.0574	0.0391	0.0465	0.02193	0.044
Patescibacteria	0.0018	0.0129	0.0017	0.0016	0.0081	0.0281	0.0129	0.0274	0.029	0.0064	0.0242	0.0178	0.0145	0.0226	0.0032	0.0258	0.0339	0.0113	0.0145	0.0097		Patescibacteria	0.0052	0.0208	0.0165	0.019	0.00559	0.055
WPS-2	0.0284	0.029	0.0287	0.0386	0.0081	0.0165	0.0161	0.0175	0.0064	0.0177	0.0242	0.0097	0.0064	0.0113	0.0048	0.0177	0.0097	0.0161	0.0082	0.0081		WPS-2	0.0266	0.0148	0.0113	0.012	0.00477	0.019
Kiritimatiellaeota	0.0025	0.0032	0.0024	0.0016	0.0161	0.0018	0.0016	0.0017	0.0193	0	0.0113	0.0226	0.0129	0.0387	0	0.0097	0	0.021	0.0534	0.0016		Kiritimatiellaeota	0.0052	0.0049	0.0171	0.0171	0.00891	0.331
Armatimonadetes	0.0072	0.0129	0.0016	0.0064	0.0016	0	0	0.0072	0.0064	0.0048	0.0081	0.0016	0.0193	0.0097	0	0.0339	0	0.0129	0.0078	0.0081		Armatimonadetes	0.0059	0.0037	0.0077	0.0125	0.00507	0.377
Acidobacteria	0.0017	0.0016	0	0	0	0.0083	0.0097	0	0	0.0032	0	0.0372	0	0	0.0048	0.0048	0.0016	0	0.0018	0.0113		Acidobacteria	0.0007	0.0042	0.0084	0.0039	0.00553	0.589
Fusobacteria	0.0084	0.0016	0.0082	0.0081	0	0	0	0	0	0	0	0	0.0016	0	0	0	0	0	0	0		Fusobacteria	0.0053	0	0.0003	0	0.00132	0.002
Deinococcus-Thermus	0	0	0	0	0	0	0	0	0	0	0	0.0065	0	0	0	0	0	0	0	0		Deinococcus-Thermus	0	0	0.0013	0	0.00092	0.418
Other	0	0	0	0	0.0032	0	0	0	0	0	0.0032	0.0016	0	0	0	0	0	0	0	0		Other	0.0006	0	0.001	0	0.00064	0.368
genus																						genus
tax_name	ALW1	ALW2	ALW3	ALW4	ALW5	BLW1	BLW2	BLW3	BLW4	BLW5	CLW1	CLW2	CLW3	CLW4	CLW5	DLW1	DLW2	DLW3	DLW4	DLW5		tax_name	ALW	BLW	CLW	DLW	SEM	P-Value
Prevotella 1	11.3451	11.288	11.2754	11.6466	11.3006	13.5318	13.8914	13.4618	13.3166	13.0191	14.5131	14.0026	14.4441	14.3583	14.8355	15.8072	15.2479	15.149	15.1769	15.1859		Prevotella 1	11.3711	13.4441	14.4307	15.3134	0.17117	＜0.001
Romboutsia	9.1825	9.5174	9.2356	9.0097	9.2847	3.3354	3.1067	3.5431	3.3227	3.5644	3.9371	3.0657	4.1775	3.1541	3.2919	2.0016	2.1928	2.3067	2.8237	2.6496		Romboutsia	9.246	3.3745	3.5253	2.3949	0.20773	＜0.001
Christensenellaceae R-7 group	3.8215	3.9509	3.8315	3.0319	3.7693	4.2518	4.1966	4.5813	4.2589	4.6186	3.3009	3.4885	3.4555	3.4589	3.739	6.9704	5.7661	4.4699	4.4382	4.6246		Christensenellaceae R-7 group	3.681	4.3814	3.4886	5.2538	0.3772	0.001
Rikenellaceae RC9 gut group	5.6512	4.359	5.5813	7.8671	5.9162	5.3815	4.295	5.3451	5.3273	5.6382	3.5996	3.616	6.3759	2.4685	7.1353	2.8133	1.6843	6.5622	2.8756	2.2543		Rikenellaceae RC9 gut group	5.875	5.1974	4.6391	3.2379	0.97872	0.087
Turicibacter	3.2413	3.2104	3.2514	3.0209	3.6973	1.8346	8.9329	1.9354	1.9298	1.096	5.6635	4.9375	0.7059	4.1107	1.5268	0.0064	1.8135	1.0075	1.8326	9.5118		Turicibacter	3.2843	3.1457	3.3889	2.8344	1.72722	0.989
Ruminococcaceae NK4A214 group	3.4813	3.4201	3.4328	3.6775	1.6332	2.8815	2.0122	2.8742	2.7748	3.0609	5.2307	4.2437	4.956	5.0312	1.3514	8.074	1.6892	4.0411	1.6854	1.3294		Ruminococcaceae NK4A214 group	3.129	2.7207	4.1626	3.3638	1.07644	0.603
Saccharofermentans	4.1521	4.1413	4.1532	2.6519	3.0792	2.3154	1.5945	2.4319	9.2285	2.1083	3.9247	3.4071	3.2478	5.8243	0.5068	4.4127	1.6085	2.7854	2.3816	3.7867		Saccharofermentans	3.6355	3.5357	3.3821	2.995	1.25013	0.958
Clostridium sensu stricto 1	1.2145	6.9516	1.2346	0.0032	1.2184	1.3568	8.5867	1.3418	1.3149	0.6077	1.3599	0.8542	0.1305	4.3416	1.6861	0.0064	5.3201	1.562	5.4318	7.0593		Clostridium sensu stricto 1	2.1245	2.6416	1.6745	3.8759	1.73249	0.623
Ruminococcus 2	3.2154	3.3556	3.3321	1.9949	2.637	2.5216	3.2744	2.2832	2.1287	5.9606	2.1123	2.3464	2.4965	2.8331	2.0223	6.2603	3.9769	2.1552	3.2419	3.2871		Ruminococcus 2	2.907	3.2337	2.3621	3.7843	0.72856	0.297
[Eubacterium] coprostanoligenes group	1.7352	1.6939	1.6751	1.834	3.013	2.7751	2.8375	2.9715	2.9601	5.4867	2.8713	1.1797	1.4908	1.8667	5.1628	1.8089	4.5109	1.0881	1.8257	0.796		[Eubacterium] coprostanoligenes group	1.9902	3.4062	2.5143	2.0059	0.80317	0.288
Ruminococcaceae UCG-011	3.1357	3.0975	3.1524	3.7371	1.5864	2.4857	1.7606	2.4318	2.4928	3.3639	3.4301	2.7696	3.4555	2.4104	1.271	0.3415	0.9793	3.3738	0.3563	1.6001		Ruminococcaceae UCG-011	2.9418	2.507	2.6673	1.3302	0.57881	0.061
Ruminococcaceae UCG-014	1.6432	2.3457	1.5324	1.2221	1.6655	1.5692	1.5074	1.5613	2.5815	1.4233	4.7075	4.9066	2.0614	4.3658	1.0651	3.5179	3.2138	2.7032	3.2812	1.4115		Ruminococcaceae UCG-014	1.6818	1.7285	3.4213	2.8255	0.6443	0.039
Paeniclostridium	0.5813	0.5139	0.5713	0.0016	5.9309	0.8841	2.6086	0.4612	0.4544	0.9236	1.0012	1.7426	1.955	3.1654	0.3861	0.0048	3.6445	2.1713	2.8756	0.739		Paeniclostridium	1.5198	1.0664	1.6501	1.887	1.0143	0.873
Prevotellaceae UCG-001	1.6723	1.6923	1.6834	3.0963	0.9684	1.4327	1.3253	1.4382	1.4922	2.2985	1.6827	0.6665	2.0807	0.9035	0.8817	1.0737	0.584	1.9698	1.8216	0.7622		Prevotellaceae UCG-001	1.8225	1.5974	1.243	1.2423	0.38956	0.389
Lachnospiraceae NK3A20 group	1.9815	1.2164	1.2514	0.5652	2.1868	1.5832	1.6509	1.5816	1.5083	2.2646	1.0481	3.4426	1.0283	0.5324	0.3105	0.9464	1.2713	0.8608	0.8841	1.853		Lachnospiraceae NK3A20 group	0.65226	0.30985	1.25424	0.41948	0.4765	0.679
Mycoplasma	0.3881	0.3888	0.3874	0.0016	0.6179	0.7816	0.7174	0.4381	1.128	0.4545	0.1292	2.184	1.3103	0.2791	0.0161	0.0016	2.291	0.677	2.5813	2.3091		Mycoplasma	0.3568	0.7039	0.7837	1.572	0.48406	0.122
Mogibacterium	0.8729	1.0083	0.3541	0.132	1.4492	0.8754	0.8625	0.8716	1.0603	0.7447	0.6896	2.5221	1.6036	1.3101	0.2108	0.5175	3.5832	0.9478	0.9775	2.8617		Mogibacterium	0.7633	0.8829	1.2672	1.7775	0.5397	0.27
Ruminococcaceae UCG-005	0.4532	0.413	0.4152	0.4122	0.2179	0.5217	1.0093	0.2517	0.2449	0.4352	0.5232	0.1015	0.3417	0.3114	1.9748	0.5127	0.1436	0.3949	0.3814	0.1289		Ruminococcaceae UCG-005	0.3823	0.4926	0.6505	0.3123	0.26557	0.614
Ruminococcaceae UCG-010	0.4321	0.5066	0.5214	0.8179	0.2146	0.5641	0.8835	0.4231	0.4125	0.5593	0.4166	0.5464	0.5689	0.3324	5.3146	0.611	0.1436	0.4723	0.1456	0.1998		Ruminococcaceae UCG-010	0.4985	0.5685	1.4358	0.3145	0.6957	0.406
Succiniclasticum	0.8285	0.8018	0.8512	1.4604	0.7504	0.6613	0.6868	0.6719	0.0345	0.9719	0.7025	0.2621	1.0025	0.4905	0.1931	2.4615	0.3114	1.0977	1.9382	0.4383		Succiniclasticum	0.9385	0.6053	0.5301	1.2494	0.34514	0.181
Other	40.9711	36.1275	42.2768	43.8159	38.8631	48.4555	34.2598	49.1002	42.0284	41.4	39.1562	39.7146	43.1116	38.4516	47.1183	41.8502	40.0241	44.2043	43.0438	37.2117		Other	40.4109	43.0488	41.5105	41.2668	2.57508	0.78
